# Supplementary material for: Could calisthenic exercises improve maximal exercise capacity, peripheral muscle strength and quality of life in dyslipidemia?
Source: PLoS One. 2025 Jun 17;20(6):e0326026. doi: 10.1371/journal.pone.0326026 (PMC12173400; doi:10.1371/journal.pone.0326026)
Supplement: S1 Data — (XLSX) [file pone.0326026.s005.xlsx]

## Sheet: Sheet1
Group	Pre-intervention Assessments	Dom.QF.Muscle Str.	%Dom.QF.Muscle Str.	Dom.SA.Muscle Str.	%Dom.SA.Muscle Str.	Dom.HG.Strength	%Dom.HG.Strength	CPET-RER	CPET-VO2	%CPET-VO2	CPET-MET	CPET-HR	%CPET-HR	CPET-HRR	CPET-O2HR	%CPET-O2HR	CRP	LDL	HDL	TC	TG	Non-HDL	FBG	HbA1c	SF36-PF	SF36-PRL	SF36-Pain	SF36-GH	SF36-Vitality	SF36-SF	SF36-ERL	SF36-MH	Post-intervention assessments	Dom.QF.Muscle Str.	%Dom.QF.Muscle Str.	Dom.SA.Muscle Str.	%Dom.SA.Muscle Str.	Dom.HG.Strength	%Dom.HG.Strength	CPET-RER	CPET-VO2	%CPET-VO2	CPET-MET	CPET-HR	%CPET-HR	CPET-HRR	CPET-O2HR	%CPET-O2HR	CRP
ACG		435.42	100.01	318.72	151.11	38	71.85	1.11	24.4	74	7	151	92	14	11.3	81		188	57	278	288	221	118	7.1	85	100	67.5	35	65	87.5	100	40		313.81	72.08	259.88	123.21	44	83.19	1.09	22.4	67	6.4	152	92	13	10	72	0.26
ACG		372.65	88.18	174.56	112.04	23	56.92	1.17	18.5	75	5.3	153	88	20	9.4	85		178	52	251	215	199	86	5.8	90	75	67.5	90	65	50	66.7	60		366.77	86.79	193.19	124	30	74.24	1.23	20.9	63	6	149	86	24	9.8
ACG		292.24	70.72	163.77	112.86	28	62.85	1.22	25.9	84	7.4	164	89	21	10	94	0.3	114	56	173	66	117	94	5.7	95	100	100	65	50	100	100	36		299.1	72.39	188.29	129.76	32	71.82	1.26	25.4	82	7.3	162	88	23	9.9	94	0.16
ACG		383.44	115.7	190.25	145.24	25	76.59	1.13	21	96	6	144	89	18	10.6	108		151	66	230	67	164	87	5.7	65	25	22.5	50	45	37.5	66.7	96		307.93	92.91	189.27	144.49	30	91.91	1.2	22.9	100	6.5	144	89	18	10.8	113	0.28
ACG		188.29	65.99	116.7	108.34	26	73.8	1.11	22	72	6.3	129	77	38	8.5	93		160	75	258	88	183	77	5.4	100	75	80	65	60	100	33.3	72		252.03	88.33	118.66	110.16	26	73.8	1.01	31.4	101	8.9	162	97	5	9.5	104
ACG		295.18	70.12	143.18	91.79	26	65.18	1.11	19	77	5.4	169	96	7	8.9	81	7.65	186	51	261	164	210	119	6.9	100	100	100	45	70	50	100	52		357.94	85.03	138.27	88.65	30	75.2	0.98	24.8	92	7.1	178	101	-2	9.7	91	10.2
ACG		245.17	53.6	139.25	77.21	26	76.03	1.28	16.7	98	4.8	144	87	21	12.4	113	18.2	131	54	198	137	144	114	6.5	85	50	67.5	55	60	87.5	66.7	60		246.15	53.82	160.83	89.17	24	70.18	0.99	17.6	103	5	146	89	18	12.7	116	13.4
ACG		257.92	79.29	168.67	140.64	32	84.61	1.05	28.9	96	8.2	170	98	3	9.3	97	3.11	147	74	240	81	166	71	5	95	100	70	90	90	100	100	92		252.03	88.33	118.66	110.16	26	73.8	1.01	31.4	101	8.9	162	97	5	9.5	104	3.31
ACG		402.07	73.02	242.22	101.06	50	77.78	0.96	31.1	67	8.9	173	91	17	13	74	3.11	183	68	276	103	208	91	5.3	100	100	80	60	70	75	100	76		436	79.19	278	115.99	48	74.67	1.08	36.88	80	10.5	176	93	14	15.1	86	3.31
ACG		295.18	54.72	192.21	81.47	38	59.59	1.08	22.3	48	6.4	176	93	13	9.1	51	3.31	152	44	240	99	196	88	5.7	90	100	67.5	70	70	75	66.7	80		315.77	58.54	210.84	89.37	40	62.73	1.16	24.1	51	6.9	177	94	12	9.5	54	0.94
ACG		292.24	70.72	163.77	112.86	28	62.85	1.22	25.9	84	7.4	164	89	21	10	94	0.3	114	56	173	66	117	94	5.7	95	100	100	65	50	100	100	36		299.1	72.39	188.29	129.76	32	71.82	1.26	25.4	82	7.3	162	88	23	9.9	94	0.16
ACG		188.29	65.99	116.7	108.34	26	73.8	1.11	22	72	6.3	129	77	38	8.5	93		160	75	258	88	183	77	5.4	100	75	80	65	60	100	33.3	72		252.03	88.33	118.66	110.16	26	73.8	1.01	31.4	101	8.9	162	97	5	9.5	104
ACG		276.55	69.65	188.29	128.11	38	96.51	1.04	20.6	81	5.9	166	94	10	8.9	86	6.09	101	56	154	75		87	5.6	95	100	35	35	15	87.5	0	28		388.34	97.81	211.82	144.13	40	101.59	1.1	23.9	95	6.8	179	102	-3	9.8	93	5.15
AG		244.19	62.5	125.25	86.78	25	63.49	1.14	18.1	74	5.2	160	91	15	8.2	81	0.46	118.7	47.2	185	132	137.8	84	5.8	95	100	57.5	65	75	100	100	88		235.36	60.24	127.49	88.33	22	55.87	1.02	17.2	71	4.9	168	97	6	7.5	74	1.06
AG		361.87	82.19	174.56	111.1	41	93.11	1.08	20.6	58	5.9	169	91	17	8.9			139	53	205	192	152	111	6.5	75	75	100	0	35	100	100	36		344.21	78.18	168.67	107.35	37	84.02	1.18	22.8	79	6.5	176	95	10	9.4	84	0.18
AG		293.22	70.73	207.9	134.1	32	82.35	1.12	21.5	94	6.1	158	90	17	11.3	104	3.11	176	62	254	105		77	5.7	85	75	57.5	25	40	75	0	60		354.02	85.4	173.58	111.96	34	87.5	1.1	22	97	6.3	162	93	12	11.3	104	3.11
AG		401.09	93.17	159.85	74.99	40	79.52	0.96	19.5	59	5.6	152	93	12	9.5	64	3.11	139	64	215	89		95	5.7	95	100	90	55	80	100	100	72		377.56	87.7	169.66	79.59	40	79.52	1.02	24.5	74	7	168	102	-4	10.6	72	3.11
AG		276.55	69.65	188.29	128.11	38	96.51	1.04	20.6	81	5.9	166	94	10	8.9	86	6.09	101	56	154	75		87	5.6	95	100	35	35	15	87.5	0	28		388.34	97.81	211.82	144.13	40	101.59	1.1	23.9	95	6.8	179	102	-3	9.8	93	5.15
AG		198.08	47.08	189.27	113.95	36	106.9	1.06	17.5	97	5	151	92	13	11.2	105	20.2	170	72	255	65	783	95	6.2	50	50	47.5	60	80	62.5	33.3	76		292.24	69.46	176.52	106.27	35	103.93	1.1	17	72	1.9	159	97	5	10.4	75	13.8
AG		310.87	101.63	97.09	79.48	32	101.25	0.92	19.2	91	5.5	155	96	6	9.3	94	3.08	166	88	270	102	182	83	5.8	90	100	67.5	55	50	62.5	33.3	72		328.52	107.4	121.6	99.54	24	75.93	0.98	21.7	98	6.2	168	105	-8	8.7	93	3.11
AG		306.95	78.27	212.8	142.62	36	97.87	1.04	24.4	108	7	162	95	8	11.9	113	3.11	191	73	277	146	204	95	5.8	95	100	100	75	40	100	100	76		298.12	77.28	198.09	135.14	36	97.87	1.02	17.2	71	4.9	168	97	6	7.5	74	7.23
AG		342.25	86.23	122.58	80.63	28	77.2	0.99	19.2	87	5.5	165	97	5	9.5	90		211	75	303	132	228		8.5	60	0	67.5	70	70	75	0	80		355	89.44	180.44	118.69	28	77.2	1.03	21.4	89	6.1	161	94	11	9.7	95	3.6
AG		309.89	77.75	138.27	92.09	28	74.03	0.9	18.4	78	5.3	149	87	23	9.3	90	12.4	170	61	258	155	197	102	5.9	70	0	55	35	50	75	0	60		276.55	69.38	156.91	104.5	30	79.32	1.03	21.4	89	6.1	161	94	11	9.7	95	6.77
AG		299.1	62.55	196.13	106.19	30	81.55	0.94	20.1	109	5.8	172	101	-1	12.4	108	12.7	152	59	231	238	172	86	5.7	50	100	80	10	70	100	66.7	92		355.98	74.44	224.57	121.59	32	86.99	0.93	20.3	110	5.8	159	93	12	13.5	118	12.8
AG		352.06	87.65	138.27	89.3	24	67.13	1.01	20.4	98	5.8	160	95	8	10.8	103	6.25	198	78	27	125	192	95	5.7	80	75	67.5	65	50	75	66.7	56		310.87	77.39	167.69	108.3	24	67.13	1.09	18.2	89	5.2	167	99	1	9.5	89	0.53
AG		401.09	93.17	159.85	74.99	40	79.52	0.96	19.5	59	5.6	152	93	12	9.5	64	3.11	139	64	215	89		95	5.7	95	100	90	55	80	100	100	72		377.56	87.7	169.66	79.59	40	79.52	1.02	24.5	74	7	168	102	-4	10.6	72	3.11
C		237.32	72.6	175.54	146.59	22	57.38	1.09	23	76	6.6	157	91	16	7.9	84	0.83	119	78	196	141	118	83	5.4	90	100	100	70	90	100	66.7	88		222.61	68.1	100.03	83.53	18	46.95	1.09	23	76	6.6	157	91	16	7.9	84
C		264.78	72.23	149.06	104.92	28	80.66	1.09	23	76	6.6	157	91	16	7.9	84		159	45	235	252	190	87	6.4	65	100	57.5	55	50	50	100	52		264.78	72.23	149.06	104.92	28	80.66	1.09	23	76	6.6	157	91	16	7.9	84
C		264.78	72.23	149.06	104.92	28	80.66	1.09	23	76	6.6	157	91	16	7.9	84	0.51	177	59	157	95	198	101	6.4	65	100	57.5	55	50	50	100	52		264.78	72.23	149.06	104.92	28	80.66	1.09	23	76	6.6	157	91	16	7.9	84	0.51
C		182.4	42.86	156.91	95.76	19	52.39	1.09	23	76	6.6	157	91	16	7.9	84		169	55	243	268	188	100	5.7	40	0	22.5	65	45	62.5	66.7	40		182.4	42.86	156.91	95.76	19	52.39	1.09	23	76	6.6	157	91	16	7.9	84
C		392.27	120.68	197.11	153.56	30	91.91	1.14	25.4	113	7.3	151	93	11	11.8	122	0.28	158	72	229	97	157	84	5.7	55	0	12.5	40	30	25	0	44		383.44	115.7	190.25	145.24	25	76.59	1.13	21	96	6	144	89	18	10.6	108
C		367.75	64.73	175.54	71.34	42	64.81	1.4	31.3	67	8.9	175	96	7	12.8	69	0.21	156	67	238	84	171	86	5.1	90	100	67.5	85	40	75	0	64		313.81	55.23	172.6	70.14	40	61.73	1.4	31.3	67	8.9	175	96	7	12.8	69	0.16
C		402.07	73.02	242.22	101.06	50	77.78	0.96	31.1	67	8.9	173	91	17	13	74	3.11	183	68	276	103	208	91	5.3	100	100	80	60	70	75	100	76		402.07	73.02	242.22	101.06	50	77.78	1.23	25.9	58	7.4	171	90	19	11.5	64	3.31
C		392.27	120.68	197.11	153.56	30	91.91	1.14	25.4	113	7.3	151	93	11	11.8	122	0.28	158	72	229	97	157	84	5.7	55	0	12.5	40	30	25	0	44		383.44	115.7	190.25	145.24	25	76.59	1.13	21	96	6	144	89	18	10.6	108
C		367.75	64.73	175.54	71.34	42	64.81	1.4	31.3	67	8.9	175	96	7	12.8	69	0.21	156	67	238	84	171	86	5.1	90	100	67.5	85	40	75	0	64		313.81	55.23	172.6	70.14	40	61.73	1.4	31.3	67	8.9	175	96	7	12.8	69	0.16
C		258.9	109.83	270.66	50.03	41	63.78	1.38	30.8	69	8.8	184	97	6	11.5	71	3.31	136	42	219	146	177	95	5.3	90	100	90	75	70	100	66.7	80		266.74	49.3	234.38	99.43	44	68.45	1.22	30.5	68	8.7	185	97	5	11.4	70	3.22
C		237.32	72.6	175.54	146.59	22	57.38	1.09	23	76	6.6	157	91	16	7.9	84	0.83	119	78	196	141	118	83	5.4	90	100	100	70	90	100	66.7	88		222.61	68.1	100.03	83.53	18	46.95	1.09	23	76	6.6	157	91	16	7.9	84
C		264.78	72.23	149.06	104.92	28	80.66	1.09	23	76	6.6	157	91	16	7.9	84		159	45	235	252	190	87	6.4	65	100	57.5	55	50	50	100	52		264.78	72.23	149.06	104.92	28	80.66	1.09	23	76	6.6	157	91	16	7.9	84
C		392.27	120.68	197.11	153.56	30	91.91	1.14	25.4	113	7.3	151	93	11	11.8	122	0.28	158	72	229	97	157	84	5.7	55	0	12.5	40	30	25	0	44		383.44	115.7	190.25	145.24	25	76.59	1.13	21	96	6	144	89	18	10.6	108
[truncated: 15 more columns]
